# Supplementary material for: Correlation detection as a stimulus computable account for audiovisual perception, causal inference, and saliency maps in mammals
Source: eLife. 2025 Nov 4;14:RP106122. doi: 10.7554/eLife.106122 (PMC12585176; doi:10.7554/eLife.106122)
Supplement: Source code 1. — Moreover, it also includes the code and video to replicate Figure 5 and Video 3. [file elife-106122-code1.zip]

Archive with 65 entries (59 files):
- MCD_Matlab_codes/
- __MACOSX/._MCD_Matlab_codes
- MCD_Matlab_codes/Alais_Carlile_2005/
- __MACOSX/MCD_Matlab_codes/._Alais_Carlile_2005
- MCD_Matlab_codes/.DS_Store
- __MACOSX/MCD_Matlab_codes/._.DS_Store
- MCD_Matlab_codes/MCD_Ventriloquist_Illusion/
- __MACOSX/MCD_Matlab_codes/._MCD_Ventriloquist_Illusion
- MCD_Matlab_codes/Ko╠êrding_et_al_2007/
- __MACOSX/MCD_Matlab_codes/._Ko╠êrding_et_al_2007
- MCD_Matlab_codes/Alais_Burr_2004/
- __MACOSX/MCD_Matlab_codes/._Alais_Burr_2004
- MCD_Matlab_codes/Mohl_at_al_2020/
- __MACOSX/MCD_Matlab_codes/._Mohl_at_al_2020
- MCD_Matlab_codes/Alais_Carlile_2005/.DS_Store
- __MACOSX/MCD_Matlab_codes/Alais_Carlile_2005/._.DS_Store
- MCD_Matlab_codes/Alais_Carlile_2005/MCDq.m
- __MACOSX/MCD_Matlab_codes/Alais_Carlile_2005/._MCDq.m
- MCD_Matlab_codes/Alais_Carlile_2005/MCD_Simulation_Alais_Carlile_2005.m
- __MACOSX/MCD_Matlab_codes/Alais_Carlile_2005/._MCD_Simulation_Alais_Carlile_2005.m
- MCD_Matlab_codes/Alais_Carlile_2005/data_Alais_Carlile.mat
- __MACOSX/MCD_Matlab_codes/Alais_Carlile_2005/._data_Alais_Carlile.mat
- MCD_Matlab_codes/MCD_Ventriloquist_Illusion/Run_MCD.m
- __MACOSX/MCD_Matlab_codes/MCD_Ventriloquist_Illusion/._Run_MCD.m
- MCD_Matlab_codes/MCD_Ventriloquist_Illusion/MCDq.m
- __MACOSX/MCD_Matlab_codes/MCD_Ventriloquist_Illusion/._MCDq.m
- MCD_Matlab_codes/MCD_Ventriloquist_Illusion/Ventriloquist_Movie.mp4
- __MACOSX/MCD_Matlab_codes/MCD_Ventriloquist_Illusion/._Ventriloquist_Movie.mp4
- MCD_Matlab_codes/Ko╠êrding_et_al_2007/.DS_Store
- __MACOSX/MCD_Matlab_codes/Ko╠êrding_et_al_2007/._.DS_Store
- MCD_Matlab_codes/Ko╠êrding_et_al_2007/data_CI.mat
- __MACOSX/MCD_Matlab_codes/Ko╠êrding_et_al_2007/._data_CI.mat
- MCD_Matlab_codes/Ko╠êrding_et_al_2007/MCD_simulation_Koerding_4_param.m
- __MACOSX/MCD_Matlab_codes/Ko╠êrding_et_al_2007/._MCD_simulation_Koerding_4_param.m
- MCD_Matlab_codes/Ko╠êrding_et_al_2007/MCDq.m
- __MACOSX/MCD_Matlab_codes/Ko╠êrding_et_al_2007/._MCDq.m
- MCD_Matlab_codes/Ko╠êrding_et_al_2007/MCD_simulation_Koerding_3_param.m
- __MACOSX/MCD_Matlab_codes/Ko╠êrding_et_al_2007/._MCD_simulation_Koerding_3_param.m
- MCD_Matlab_codes/Ko╠êrding_et_al_2007/hicont.mat
- MCD_Matlab_codes/Alais_Burr_2004/.DS_Store
- __MACOSX/MCD_Matlab_codes/Alais_Burr_2004/._.DS_Store
- MCD_Matlab_codes/Alais_Burr_2004/MCDq.m
- __MACOSX/MCD_Matlab_codes/Alais_Burr_2004/._MCDq.m
- MCD_Matlab_codes/Alais_Burr_2004/Alais_Burr_2004.m
- __MACOSX/MCD_Matlab_codes/Alais_Burr_2004/._Alais_Burr_2004.m
- MCD_Matlab_codes/Mohl_at_al_2020/dataVH.mat
- __MACOSX/MCD_Matlab_codes/Mohl_at_al_2020/._dataVH.mat
- MCD_Matlab_codes/Mohl_at_al_2020/dataVM.mat
- __MACOSX/MCD_Matlab_codes/Mohl_at_al_2020/._dataVM.mat
- MCD_Matlab_codes/Mohl_at_al_2020/.DS_Store
- __MACOSX/MCD_Matlab_codes/Mohl_at_al_2020/._.DS_Store
- MCD_Matlab_codes/Mohl_at_al_2020/MCDq.m
- __MACOSX/MCD_Matlab_codes/Mohl_at_al_2020/._MCDq.m
- MCD_Matlab_codes/Mohl_at_al_2020/dataAVH.mat
- __MACOSX/MCD_Matlab_codes/Mohl_at_al_2020/._dataAVH.mat
- MCD_Matlab_codes/Mohl_at_al_2020/MCD_Simulation_Mohl_et_al_2020.m
- __MACOSX/MCD_Matlab_codes/Mohl_at_al_2020/._MCD_Simulation_Mohl_et_al_2020.m
- MCD_Matlab_codes/Mohl_at_al_2020/dataAVM.mat
- __MACOSX/MCD_Matlab_codes/Mohl_at_al_2020/._dataAVM.mat
- MCD_Matlab_codes/Mohl_at_al_2020/dataAH.mat
- __MACOSX/MCD_Matlab_codes/Mohl_at_al_2020/._dataAH.mat
- MCD_Matlab_codes/Mohl_at_al_2020/dataAM.mat
- __MACOSX/MCD_Matlab_codes/Mohl_at_al_2020/._dataAM.mat
- MCD_Matlab_codes/Mohl_at_al_2020/runMCD_CI.m
- __MACOSX/MCD_Matlab_codes/Mohl_at_al_2020/._runMCD_CI.m
